# Supplementary material for: Pharmacological treatment for methamphetamine withdrawal: A systematic review and meta‐analysis of randomised controlled trials
Source: Drug Alcohol Rev. 2022 Jul 21;42(1):7–19. doi: 10.1111/dar.13511 (PMC10083934; doi:10.1111/dar.13511)
Supplement: Supplementary file 3 — Table S1 Structured data extraction template [file DAR-42-7-s003.xlsx]

## Sheet: Meta analysis
Source					Eligibility		Methods							Participants									Intervention				Comparison group		Adjuvant treatment	Follow up		Outcomes							Results						Results Outcome 1: Discontinuation rates
Study ID	Report ID	Review Author ID	Citation	Contact Details	Confirm eligibility for review	Reason for exclusion	Study Design	Trial start and end date	Total study duration	Sequence generation	Allocation sequence concealment	Blinding	Other concerns about bias	Total number	Setting	Inclusion criteria	Diagnostic criteria	Baseline MA use	Route of administration	Age	Sex	Country	Total number of interventions	Specific intervention (medication)	Intervention details (dose, route, frequency etc.)	Duration of intervention	Type of control	Comparison details	Details of any adjuvant treatment offered	Total length of follow up	Schedule of follow up	Outcomes collected	Outcomes reported	Outcome definitions	Primary outcome	Continuous or categorical?	Units of measurement	Scales: upper / lower limits, higher or lower good	Number of participants randomised	Number of participants included in analysis	Number of participants allocated to treatment arm	Number of participants allocated to control arm	Medication adherence - intervention	Medication adherence - control	Measure	Sample Size	Missing participants: randomised without starting treatment	Missing participants: lost to follow up	Intervention: events
e.g. Name 2021	Required if multiple papers from the same study	Initial		Corresponding author email	Confirm eligible	If eligibility changes why	RCT etc.	Month and date if available	In Days	Was the study randomised	Is the randomisation concealed	Was the study blinded		Total participants	Inpatient, residential etc.	Study inclusion criteria	DSM-IV etc.	Days (as reported, include measure)	e.g. 50% smoke, 50% inject	Years +- SD	Include gender diverse if available (as reported in original study)			What medication was used?	Provide as much detail as possible on the intervention	This is the treatment phase, usually different to study duration. Report in days	Placebo, historical etc.	Additional details if required	I.e. psychosocial support offered to both arms	In Days	e.g. once a week for three weeks	List all outcomes collected (methods)	List all outcomes reported (results)	What are the outcomes	Which is the primary outcome	For each measure: continuous or categorical?	For each measure	For each measure	See flow chart for detail	See flow chart for detail			As reported in study	As reported in study	Which measure(s) report this outcome	May be different to total n	n missing before treatment starts	n missing after treatment starts	For cat variables: how many events
Cruikshank 2008		LA		cruicc01@tartarus.uwa.edu.au	Yes		RCT	March 2005 to September 2006	35	Random	Adequate	Double blind	Small Sample Size	31	Public, inner city drug and alcohol out-patient settings	18-65 years of age, DSM-IV for amph dependence, last self reported use <72 hours. Exclude if pregnant/breastfeeding, mirtazapine contraindicated, psychiatric instability, hypersensitivity / previous adverse event to mirtazapine, risk of withdrawal from other drugs, receiving antidepressants, referred through justice system	DSM-IV amphetamine dependence (determined by a self reported checklist)	22.4 +- 1.6 days / month	54.8% inject, 41.9% smoke, 3.2% oral	31+-1 year	63.3% male	Australia	1	Mirtazapine	15mg nocte 2 nights, 30mg nocte 12 nights (14 day treatment period). Presumed oral. "Medications were self administered unsupervised"	14	Placebo	Matched placebo	Narrative therapy counselling. All participants offered 5 per week, 45 minute counselling sessions (maximum 10 sessions over treatment period)	35	Data collected on days 0, 3, 7, 14, 35 (three weeks post discharge)	Retention in Treatment, Amphetamine cessation symptoms assessment (ACSA), Athens Insomnia Scale (ASI-5), Brief Symptom Inventory (BSI), Depression Anxiety Stress Scale (DASS), opiate treatment index (OTI), Severity of Dependence (SDS), number of counselling sessions attended, hours slept	Retention in Treatment, Amphetamine cessation symptoms assessment (ACSA), Athens Insomnia Scale (ASI-5), Brief Symptom Inventory (BSI), Depression Anxiety Stress Scale (DASS), opiate treatment index (OTI), Severity of Dependence (SDS) number of counselling sessions attended, hours slept	Retention - Duration of retention in treatment. ASCA - amphetamine withdrawal scale. AIS - Insomnia severity scale. BSI - measure of psychiatric comorbidity. DASS - measure of depression, anxiety and stress. SDS - measuring severity of dependence. OTI - number of drug use occasions	Retention in treatment (survival analysis to day 35)	Retention: cont. Number of counselling sessions: cont. All other: categorical	Retention: Days. Sleep: hours No units for other outcomes (counts or scales)		31	31	13	18	Not reported (54% reached end of medication phase, unclear if all doses were taken)	Not reported (50% reached end of medication phase, unclear if all doses were taken)	Retention in treatment	31	0	0	6
Lee 2013		LA		amy.pennay@turningpoint.org.au	Yes		RCT	Not presented	7	Random	Adequate	Double blind	Feasibility	20	The two study sites both were short term (7-day stay) metropolitan residential withdrawal units.	between 18–65 years of age, met DSMIV criteria for methamphetamine dependence and had used methamphetamine in the 48 h before inpatient admission (confirmed by a saliva test) Participants were excluded if they were dependent on drugs other than methamphetamine, cannabis and nicotine, or had an active psychosis or major depression, significant medical conditions (e.g. liver cirrhosis, pneumonia, c…	DSM-IV methamphetamine dependent	Treatment: 20.2 +-6.7 days / month. Control: 16.1 +- 6.2 days / month - 6.5 years use	Not reported	34.3 range (21-48)	13 (65%) male	Australia	1	Modafinil	200mg days 1-5, 100mg days 6-7 in morning	7	Placebo	Matched placebo	Nil reported	7	Inpatient phase only - daily data collections	Retention in Treatment, Amphetamine Withdrawal Questionnaire (AWQ), ACSA and Amphetamine Selective Severity Assessment (ASSA), Visual analogue scale (VAS) for intensity of desire and how often urge to use felt, St Mary's Hospital Questionnaire (2 items), blood pressure, heart, respiratory rate	Retention in Treatment, Amphetamine Withdrawal Questionnaire (AWQ), ACSA and Amphetamine Selective Severity Assessment (ASSA), Visual analogue scale (VAS) for intensity of desire and how often urge to use felt, St Mary's Hospital Questionnaire (2 items), blood pressure, heart, reparatory rate		Feasibility to manage MA withdrawal in an inpatient setting				20	19	9	10	Not reported (67% reached end of medication phase, unclear if all doses were taken)	Not reported (50% reached end of medication phase, unclear if all doses were taken)	Retention in treatment	19	1 (found to be ineligible post trial, removed from analysis)	0	3
Birath 2017		LA		bbirath@ucla.edu	Yes		RCT	Not presented	27	Random	Inadequate	Double blind	Drug company decided dosing schedule	11	Inpatient - residential research unit	Non treatment seeking, MA dependent fluent in English, chronic MA users, free from neurological and non-MA-related psych disorders	DSM-IV	Not reported	Not reported	Intervention: 36.0 +- 9, placebo 48.5 +- 13	Not reported	USA	2 (1 reported)	Ibudilast	20mg BID, 50 mg BID. Route not reported but presumed oral.	15 days (crossover for three arms - 15 days intervention total) 27 days hospitalisation	Placebo	Two arm, three intervention study. Participants received 0,20,50mg or 20 50 0mg blinded, analysis of this intervention 50 vs 0 only	Nil reported	27 days	Neurocog days 2 and 22, 48 hrs post MA	Barratt Impulsiveness Scale-11 (BSI-11), Connor's Continuous Performance Test-II (CPT-II), Wechsler Test of Adult Reading (WTAR), WURS	Barratt Impulsiveness Scale-11 (BSI-11), Connor's Continuous Performance Test-II (CPT-II), Wechsler Test of Adult Reading (WTAR), WURS						11	11	5	6	Not reported	Not reported
Jittiwutikan 1997		LA		Not reported	Yes		RCT	Not presented	14	Random	Adequate	Double blind	Only subjects and raters were blinded - investigators carried out the blinding	30	Inpatient, residential	15-65, DSM-IV amphetamine withdrawal, positive UDS. Excluded if last used more than 5 days, positive UDS for opiates, psychotic symptoms, serious physical illness, pregnancy or breast feeding, allergy or abuse of amineptine.	DSM-IV	Intervention: 24 months over lifetime, control: 23 months over lifetime	Oral	intervention: 18.5 +-2.5 control 18.6 +- 4.4	29 male, 1 female	Thailand	1	Amineptine	100mg oral capsules x3 given twice per day (300mg per day) titrated up over the first five days	14 days	Placebo		Low dose lorazepam, supportive treatment e.g. nutrition	Nil reported	Nil reported	Questionnaire for Evaluating Cocaine Craving and Related Responses (QECCRR), Clinical Global Impression (CGI)	QECCRR, CGI		QECCRR	Continuous	mm		30	29	15	15	Not reported	Not reported	Count	30	0	0	1
Kaleschetine 2014		LA		ari.kalechstein@bcm.edu	Yes		RCT	Not presented	24 (three 8 day treatment sessions, with 2-4 weeks washout between sessions)	Random	Adequate	Double blind		26	Residential research facility for treatment phases	18 and 55 years of age, provide at least one urine specimen that was positive for METH within the two weeks prior to study enrolment, meet DSM-IV criteria for METH-dependence, and be experienced with respect to smoking and/or injecting METH. Participants were excluded for any psychiatric or medical illness, serious neurological or seizure disorder, use of any psychoactive medication, and drug or …	DSM-IV	13.1 days/30 1.0 grams / day, 13.8 years use over lifetime	10 smoke, 6 IV, 1 nasal	35.7 +- 2.1	12 male, 5 female	USA	1	Varenicline	1. 0 and 0.5 qd days 1-3, 0.5 bid day 4, 0.5 qd day 5. 2. 0-0.5 qd days 1-3, 0.5 QID day 4, 1 qd day 5	5 days (crossover for three arms - 15 days intervention total)	Within group (placebo)	Crossover trial	Subjects were able to smoke tobacco during stay	24 days	8 days x 3	Neurocog tests (Wechsler Adult Intelligence scale - II, Continuous performance test - II, `Hopkins verbal learning test - revised, Dual n-back task	All		Neurocog tests				26	17	17	17	Not reported	Not reported
Kongsakon 2005		LA		rarks@mahidol.ac.th	Yes		RCT	April-October 2003	14	Random	Inadequate	Not Blinded	Involuntary treatment facility, question voluntary nature of trial	20	Specialized Probation Centre, Department of Probation, Ministry of Justice, Thailand	18-65, amphetamine dependent by DSM-IV. Excluded if serious cardiac, hepatic, or renal disease, high level of suicidal ideation, history of severe drug adverse reactions, allergy to study medication	DSM-IV	Not reported	Not reported	24.3 (18-40)	100% male	Thailand	1	Mirtazapine	15-60mg daily. Beginning at 15mg and titrated as per clinical response. Most responded well at 15mg, very few needed higher than 30mg	14 days	Placebo	Randomised, unclear if blinded.	Nil	14 days	Baseline, Day 3, day 14	AWQ, Montgomery Asberg Depression Rating Scale (MADRS)	AWQ	AWQ - amphetamine withdrawal; MADRS - depression	safety and efficacy	Continuous	Scale	AWQ - 40 point scale, high indicates greater severity	20	20	9	11	Not reported	Not reported	Count	20	0	0	2
Mahoney 2012		LA		james.mahoney@bcm.edu	Yes		RCT (crossover)	Not reported	7	Random	Inadequate	Double blind		18	Inpatient, research centre	non-treatment seeking and met DSM-IV-TR criteria for Meth-dependence, aged between 18 and 45 yr, at least twice-weekly use of Meth (smoked or i.v.), positive urine toxicology for Meth prior to admission, and normal vital signs and electrocardiogram. Exclusion criteria included diagnosis of any other Axis I psychiatric disorder, dependence on any other drugs aside from nicotine, a history of seizu…	DSM-IV	18.3 d/30	Not reported (incl Iv and smoke only)	34.8 +-7.7	16 male, 2 female	USA	1	Modafinil	One dose only, day 6 or 7 of admission, 200mg capsule, 8am	2 day	crossover	Pts received either medication or placebo on day 6, then the counter treatment on day 7	Nil. Pts were in bed lights out at 23:00 and woken at 07:00. Pts were not allowed to nap or lie down during the day apart from MSLT assessment	7 days	Daily (MSLT 5,6,7)	MSLT, Epsworth sleepiness scale, PSQI, Beck, VAS (sleep qual crave)	MSLT, Epsworth sleepiness scale, PSQI		MSLT	Categorical	Minutes		18	18	18	18	Not reported	Not reported
Modaressi 2018		LA		sayah_bargard@aol.com	Yes		RCT	August 2015-September 2016	28	Random	Adequate	Triple blind +	Per protocol analysis	42	Outpatient, with weekly visits to treatment facility	Adults > 18 who were abstained from MA and sought treatment for fatigue were included. Only those with severe fatigue underwent medical history and physical exams. Participants excluded in they had sleep disorders, concurrent medical illness incl viral infection, diabetes, cardiovascular, thyroid or anaemia, axis 1 psych disorders, dependence from other drugs / alcohol	DSM-IV	17.5+/- 6.3 months, abstinent for 1.6+/- 0.7 months prior to trial	100% smoke	Treatment: 29.3 +- 4.4, control: 31.6 +- 5.6	100% male	Iran	1	Amantadine	100mg oral capsule, once OD for 4 weeks. Self administered with weekly pill count	4 weeks	Placebo		Symptomatic therapy	28	Baseline, weekly assessment	Fatigue Severity Scale (FSS), Chalder Fatigue Scale (CFS)	FSS, CFS	Clinician administered fatigue scales	Fatigue	Continuous	Scale	High = more fatigue	42	35	21	21	2 >80% (those with less were removed from analysis)	1 >80% (those with less were removed from analysis)	Count	42	0	0	4
Srisurapanont 1999		LA		mdimsrsp@chiangmai.ac.th	Yes		RCT	Not reported	14	Random	Adequate	Double blind		44	Inpatient drug treatment centre	(i) aged between 15 and 65 years; (ii) fulfilling the DSM-IV diagnostic criteria for amphetamine withdrawal [7]; (iii) a score of 10 or more on the Amphetamine Withdrawal Questionnaire (AW Q ) [17], (iv) positive urine test for amphetamine; and (v) giving a written consent. Excl >5 days abstinent, positive UDS for opiates, serious psychotic or physical symptoms, pregnant and breast feeding	DSM-IV	23.5 +- 11.9 months over lifetime	Smoke or oral	19.6 +-5.5	41 male, 3 female	Thailand	1	Amineptine	100 mg oral, delivered in three capsules (individual dose not stated), 2 after breakfast and one after lunch).	2 weeks	Placebo		Low dose lorazepam, supportive treatment e.g. nutrition	Nil		AWQ, CGI	AWQ, CGI		AQW	Continuous	Scale	Greater = more severe	44	43	21	22	Not reported	Not reported	Count	44	0	0	2
[truncated: 92 more columns]
